# Supplementary material for: Could the new coronavirus have infected humans prior November 2019?
Source: PLoS One. 2021 Aug 19;16(8):e0248255. doi: 10.1371/journal.pone.0248255 (PMC8375974; doi:10.1371/journal.pone.0248255)
Supplement: S1 Data — Data on cases of COVID per day as provided by ECDC were trimmed off other countries except China and Italy. (XLSX) [file pone.0248255.s001.xlsx]

## Sheet: COVID-19-geographic-disbtributi
dateRep	day	month	year	cases	deaths	countriesAndTerritories	geoId	countryterritoryCode	popData2019	continentExp	Cumulative_number_for_14_days_of_COVID-19_cases_per_100000
2020-02-22	22	2	2020	826	109	China	CN	CHN	1433783692	Asia	2.91146
2020-02-21	21	2	2020	891	118	China	CN	CHN	1433783692	Asia	3.09224
2020-02-20	20	2	2020	394	112	China	CN	CHN	1433783692	Asia	3.25049
2020-02-19	19	2	2020	1750	139	China	CN	CHN	1433783692	Asia	3.48295
2020-02-18	18	2	2020	1890	98	China	CN	CHN	1433783692	Asia	3.63095
2020-02-17	17	2	2020	2052	105	China	CN	CHN	1433783692	Asia	3.7249
2020-02-16	16	2	2020	2007	142	China	CN	CHN	1433783692	Asia	3.77791
2020-02-15	15	2	2020	2538	143	China	CN	CHN	1433783692	Asia	3.81857
2020-02-14	14	2	2020	4156	13	China	CN	CHN	1433783692	Asia	3.78767
2020-02-13	13	2	2020	15141	254	China	CN	CHN	1433783692	Asia	3.6359
2020-02-12	12	2	2020	2028	97	China	CN	CHN	1433783692	Asia	2.70124
2020-02-11	11	2	2020	2490	108	China	CN	CHN	1433783692	Asia	2.66205
2020-02-10	10	2	2020	2974	97	China	CN	CHN	1433783692	Asia	2.61064
2020-02-09	9	2	2020	2607	89	China	CN	CHN	1433783692	Asia	2.45811
2020-02-08	8	2	2020	3418	86	China	CN	CHN	1433783692	Asia	2.32267
2020-02-07	7	2	2020	3160	73	China	CN	CHN	1433783692	Asia	2.11503
2020-02-06	6	2	2020	3727	72	China	CN	CHN	1433783692	Asia	1.9127
2020-02-05	5	2	2020	3872	66	China	CN	CHN	1433783692	Asia	1.65953
2020-02-04	4	2	2020	3237	65	China	CN	CHN	1433783692	Asia	1.39923
2020-02-03	3	2	2020	2812	57	China	CN	CHN	1433783692	Asia	1.184
2020-02-02	2	2	2020	2590	45	China	CN	CHN	1433783692	Asia	0.989201
2020-02-01	1	2	2020	2095	46	China	CN	CHN	1433783692	Asia	0.818045
2020-01-31	31	1	2020	1980	43	China	CN	CHN	1433783692	Asia	0.673114
2020-01-30	30	1	2020	1740	38	China	CN	CHN	1433783692	Asia	0.535297
2020-01-29	29	1	2020	1466	26	China	CN	CHN	1433783692	Asia	0.41394
2020-01-28	28	1	2020	1753	25	China	CN	CHN	1433783692	Asia	0.311693
2020-01-27	27	1	2020	787	25	China	CN	CHN	1433783692	Asia	0.189429
2020-01-26	26	1	2020	665	15	China	CN	CHN	1433783692	Asia	0.134539
2020-01-25	25	1	2020	441	15	China	CN	CHN	1433783692	Asia	0.0881583
2020-01-24	24	1	2020	259	9	China	CN	CHN	1433783692	Asia	0.0574006
2020-01-23	23	1	2020	97	0	China	CN	CHN	1433783692	Asia	0.0393365
2020-01-22	22	1	2020	140	11	China	CN	CHN	1433783692	Asia	0.0325712
2020-01-21	21	1	2020	151	3	China	CN	CHN	1433783692	Asia	0.0228068
2020-01-20	20	1	2020	19	0	China	CN	CHN	1433783692	Asia	0.0122752
2020-01-19	19	1	2020	136	1	China	CN	CHN	1433783692	Asia	0.01095
2020-01-18	18	1	2020	17	0	China	CN	CHN	1433783692	Asia	0.00251084
2020-01-17	17	1	2020	4	0	China	CN	CHN	1433783692	Asia	0.00132517
2020-01-16	16	1	2020	0	0	China	CN	CHN	1433783692	Asia	0.00223186
2020-01-15	15	1	2020	0	1	China	CN	CHN	1433783692	Asia	0.00223186
2020-01-14	14	1	2020	0	0	China	CN	CHN	1433783692	Asia	0.00223186
2020-01-13	13	1	2020	0	0	China	CN	CHN	1433783692	Asia	0.00411499
2020-01-12	12	1	2020	0	0	China	CN	CHN	1433783692	Asia
2020-01-11	11	1	2020	0	1	China	CN	CHN	1433783692	Asia
2020-01-10	10	1	2020	0	0	China	CN	CHN	1433783692	Asia
2020-01-09	9	1	2020	0	0	China	CN	CHN	1433783692	Asia
2020-01-08	8	1	2020	0	0	China	CN	CHN	1433783692	Asia
2020-01-07	7	1	2020	0	0	China	CN	CHN	1433783692	Asia
2020-01-06	6	1	2020	0	0	China	CN	CHN	1433783692	Asia
2020-01-05	5	1	2020	15	0	China	CN	CHN	1433783692	Asia
2020-01-04	4	1	2020	0	0	China	CN	CHN	1433783692	Asia
2020-01-03	3	1	2020	17	0	China	CN	CHN	1433783692	Asia
2020-01-02	2	1	2020	0	0	China	CN	CHN	1433783692	Asia
2020-01-01	1	1	2020	0	0	China	CN	CHN	1433783692	Asia
2019-12-31	31	12	2019	27	0	China	CN	CHN	1433783692	Asia
2020-04-07	7	4	2020	3599	636	Italy	IT	ITA	60359546	Europe	113.685
2020-04-06	6	4	2020	4316	527	Italy	IT	ITA	60359546	Europe	115.657
2020-04-05	5	4	2020	4805	681	Italy	IT	ITA	60359546	Europe	117.718
2020-04-04	4	4	2020	4585	764	Italy	IT	ITA	60359546	Europe	120.621
2020-04-03	3	4	2020	4668	760	Italy	IT	ITA	60359546	Europe	122.942
2020-04-02	2	4	2020	4782	727	Italy	IT	ITA	60359546	Europe	124.025
2020-04-01	1	4	2020	4053	839	Italy	IT	ITA	60359546	Europe	123.072
2020-03-31	31	3	2020	4050	810	Italy	IT	ITA	60359546	Europe	122.199
2020-03-30	30	3	2020	5217	758	Italy	IT	ITA	60359546	Europe	122.117
2020-03-29	29	3	2020	5974	887	Italy	IT	ITA	60359546	Europe	118.15
2020-03-28	28	3	2020	5959	971	Italy	IT	ITA	60359546	Europe	114.047
2020-03-27	27	3	2020	6153	660	Italy	IT	ITA	60359546	Europe	108.394
2020-03-26	26	3	2020	5210	685	Italy	IT	ITA	60359546	Europe	102.592
2020-03-25	25	3	2020	5249	743	Italy	IT	ITA	60359546	Europe	97.7923
2020-03-24	24	3	2020	4789	601	Italy	IT	ITA	60359546	Europe	90.7147
2020-03-23	23	3	2020	5560	649	Italy	IT	ITA	60359546	Europe	85.7578
2020-03-22	22	3	2020	6557	795	Italy	IT	ITA	60359546	Europe	79.0182
2020-03-21	21	3	2020	5986	625	Italy	IT	ITA	60359546	Europe	70.2209
2020-03-20	20	3	2020	5322	429	Italy	IT	ITA	60359546	Europe	61.5926
2020-03-19	19	3	2020	4207	473	Italy	IT	ITA	60359546	Europe	54.0494
2020-03-18	18	3	2020	3526	347	Italy	IT	ITA	60359546	Europe	48.0521
2020-03-17	17	3	2020	4000	347	Italy	IT	ITA	60359546	Europe	42.9824
2020-03-16	16	3	2020	2823	370	Italy	IT	ITA	60359546	Europe	36.9304
2020-03-15	15	3	2020	3497	173	Italy	IT	ITA	60359546	Europe	33.1828
2020-03-14	14	3	2020	2547	252	Italy	IT	ITA	60359546	Europe	27.7868
2020-03-13	13	3	2020	2651	189	Italy	IT	ITA	60359546	Europe	23.9614
2020-03-12	12	3	2020	2313	196	Italy	IT	ITA	60359546	Europe	19.9836
2020-03-11	11	3	2020	977	167	Italy	IT	ITA	60359546	Europe	16.2808
2020-03-10	10	3	2020	1797	98	Italy	IT	ITA	60359546	Europe	14.8162
2020-03-09	9	3	2020	1492	133	Italy	IT	ITA	60359546	Europe	11.9998
2020-03-08	8	3	2020	1247	36	Italy	IT	ITA	60359546	Europe	9.61571
2020-03-07	7	3	2020	778	49	Italy	IT	ITA	60359546	Europe	7.65248
2020-03-06	6	3	2020	769	41	Italy	IT	ITA	60359546	Europe	6.38673
2020-03-05	5	3	2020	587	27	Italy	IT	ITA	60359546	Europe	5.1127
2020-03-04	4	3	2020	466	28	Italy	IT	ITA	60359546	Europe	4.14019
2020-03-03	3	3	2020	347	17	Italy	IT	ITA	60359546	Europe	3.36815
2020-03-02	2	3	2020	561	6	Italy	IT	ITA	60359546	Europe	2.79326
2020-03-01	1	3	2020	240	8	Italy	IT	ITA	60359546	Europe	1.86383
2020-02-29	29	2	2020	238	4	Italy	IT	ITA	60359546	Europe	1.46621
2020-02-28	28	2	2020	250	5	Italy	IT	ITA	60359546	Europe	1.07191
2020-02-27	27	2	2020	78	1	Italy	IT	ITA	60359546	Europe	0.657725
2020-02-26	26	2	2020	93	5	Italy	IT	ITA	60359546	Europe	0.5285
2020-02-25	25	2	2020	97	4	Italy	IT	ITA	60359546	Europe	0.374423
2020-02-24	24	2	2020	53	0	Italy	IT	ITA	60359546	Europe	0.213719
2020-02-23	23	2	2020	62	2	Italy	IT	ITA	60359546	Europe	0.125912
2020-02-22	22	2	2020	14	0	Italy	IT	ITA	60359546	Europe	0.0231943
2020-02-21	21	2	2020	0	0	Italy	IT	ITA	60359546	Europe	0
2020-02-20	20	2	2020	0	0	Italy	IT	ITA	60359546	Europe	0
2020-02-19	19	2	2020	0	0	Italy	IT	ITA	60359546	Europe	0
2020-02-18	18	2	2020	0	0	Italy	IT	ITA	60359546	Europe	0
2020-02-17	17	2	2020	0	0	Italy	IT	ITA	60359546	Europe	0
2020-02-16	16	2	2020	0	0	Italy	IT	ITA	60359546	Europe	0
2020-02-15	15	2	2020	0	0	Italy	IT	ITA	60359546	Europe	0
2020-02-14	14	2	2020	0	0	Italy	IT	ITA	60359546	Europe	0
2020-02-13	13	2	2020	0	0	Italy	IT	ITA	60359546	Europe	0.00497022
2020-02-12	12	2	2020	0	0	Italy	IT	ITA	60359546	Europe	0.00497022
2020-02-11	11	2	2020	0	0	Italy	IT	ITA	60359546	Europe	0.00497022
2020-02-10	10	2	2020	0	0	Italy	IT	ITA	60359546	Europe	0.00497022
2020-02-09	9	2	2020	0	0	Italy	IT	ITA	60359546	Europe	0.00497022
2020-02-08	8	2	2020	0	0	Italy	IT	ITA	60359546	Europe	0.00497022
2020-02-07	7	2	2020	0	0	Italy	IT	ITA	60359546	Europe	0.00497022
2020-02-06	6	2	2020	0	0	Italy	IT	ITA	60359546	Europe	0.00497022
2020-02-05	5	2	2020	0	0	Italy	IT	ITA	60359546	Europe	0.00497022
2020-02-04	4	2	2020	0	0	Italy	IT	ITA	60359546	Europe	0.00497022
2020-02-03	3	2	2020	0	0	Italy	IT	ITA	60359546	Europe	0.00497022
2020-02-02	2	2	2020	0	0	Italy	IT	ITA	60359546	Europe	0.00497022
2020-02-01	1	2	2020	0	0	Italy	IT	ITA	60359546	Europe	0.00497022
2020-01-31	31	1	2020	3	0	Italy	IT	ITA	60359546	Europe	0.00497022
2020-01-30	30	1	2020	0	0	Italy	IT	ITA	60359546	Europe	0
2020-01-29	29	1	2020	0	0	Italy	IT	ITA	60359546	Europe	0
2020-01-28	28	1	2020	0	0	Italy	IT	ITA	60359546	Europe	0
2020-01-27	27	1	2020	0	0	Italy	IT	ITA	60359546	Europe	0
2020-01-26	26	1	2020	0	0	Italy	IT	ITA	60359546	Europe	0
2020-01-25	25	1	2020	0	0	Italy	IT	ITA	60359546	Europe	0
2020-01-24	24	1	2020	0	0	Italy	IT	ITA	60359546	Europe	0
2020-01-23	23	1	2020	0	0	Italy	IT	ITA	60359546	Europe	0
2020-01-22	22	1	2020	0	0	Italy	IT	ITA	60359546	Europe	0
2020-01-21	21	1	2020	0	0	Italy	IT	ITA	60359546	Europe	0
2020-01-20	20	1	2020	0	0	Italy	IT	ITA	60359546	Europe	0
2020-01-19	19	1	2020	0	0	Italy	IT	ITA	60359546	Europe	0
2020-01-18	18	1	2020	0	0	Italy	IT	ITA	60359546	Europe	0
2020-01-17	17	1	2020	0	0	Italy	IT	ITA	60359546	Europe	0
2020-01-16	16	1	2020	0	0	Italy	IT	ITA	60359546	Europe	0
2020-01-15	15	1	2020	0	0	Italy	IT	ITA	60359546	Europe	0
2020-01-14	14	1	2020	0	0	Italy	IT	ITA	60359546	Europe	0
2020-01-13	13	1	2020	0	0	Italy	IT	ITA	60359546	Europe	0
2020-01-12	12	1	2020	0	0	Italy	IT	ITA	60359546	Europe
2020-01-11	11	1	2020	0	0	Italy	IT	ITA	60359546	Europe
2020-01-10	10	1	2020	0	0	Italy	IT	ITA	60359546	Europe
2020-01-09	9	1	2020	0	0	Italy	IT	ITA	60359546	Europe
2020-01-08	8	1	2020	0	0	Italy	IT	ITA	60359546	Europe
2020-01-07	7	1	2020	0	0	Italy	IT	ITA	60359546	Europe
2020-01-06	6	1	2020	0	0	Italy	IT	ITA	60359546	Europe
2020-01-05	5	1	2020	0	0	Italy	IT	ITA	60359546	Europe
2020-01-04	4	1	2020	0	0	Italy	IT	ITA	60359546	Europe
2020-01-03	3	1	2020	0	0	Italy	IT	ITA	60359546	Europe
2020-01-02	2	1	2020	0	0	Italy	IT	ITA	60359546	Europe
2020-01-01	1	1	2020	0	0	Italy	IT	ITA	60359546	Europe
2019-12-31	31	12	2019	0	0	Italy	IT	ITA	60359546	Europe
